# Supplementary material for: Detection of exogenous siRNA inside sweet corn bundle sheath cells and the RNAi dynamics in the early stage of Maize dwarf mosaic virus infection
Source: Physiol Mol Biol Plants. 2024 Aug 14;30(8):1265–76. doi: 10.1007/s12298-024-01500-2 (PMC11341793; doi:10.1007/s12298-024-01500-2)
Supplement: Supplementary file 11 — Supplementary file11 (XLSX 9 KB) [file 12298_2024_1500_MOESM11_ESM.xlsx]

## Sheet: Sheet1
Supplementary Table 2 - Sequence of the siRNA and fluoro-siRNA (FsiRNA) molecules used in the siRNA (pre)treatments. The sequence is identical to a 21-nt sequence in the 5' part of the coat protein gene of reference MDMV genomes (AM490848, AM490849,FM883181, FM883202).
	Sense:	Antisense:
siRNA	5’−pGAAGCACAGAAGGAGGCAGAG−3’	5’−pCUCUGCCUCCUUCUGUGCUUC−3’
FsiRNA	5’−pGAAGCACAGAAGGAGGCAGAG−ALEXA FLUOR®488-3’	5’−pCUCUGCCUCCUUCUGUGCUUC−3’
