# Supplementary material for: Detection of exogenous siRNA inside sweet corn bundle sheath cells and the RNAi dynamics in the early stage of Maize dwarf mosaic virus infection
Source: Physiol Mol Biol Plants. 2024 Aug 14;30(8):1265–76. doi: 10.1007/s12298-024-01500-2 (PMC11341793; doi:10.1007/s12298-024-01500-2)
Supplement: Supplementary file 12 — Supplementary file12 (XLSX 7 KB) [file 12298_2024_1500_MOESM12_ESM.xlsx]

## Sheet: Table SM4 - log2 qPCR values fo
Supplementary Table 4 - The mean values of the three biological and three technical replicates from the relative gene expression changes in RNAi genes.
	MEAN (log2)	Co	siRNA	Inf	siRNA-Inf		SD (+/-)	Co	siRNA	Inf	siRNA-Inf
AGO1a	AGO1a – 0 dpi	0	1.2854	-	-		AGO1a – 0 dpi	0.118196	0.339289	-	-
	AGO1a – 1 dpi	0	0.144427	0.614095	0.245823		AGO1a – 1 dpi	0.203839	0.0486447	0.111388	0.0907962
	AGO1a – 3 dpi	0	0.169414	0.174735	-0.330055		AGO1a – 3 dpi	0.111158	0.0717285	0.0600729	0.0406638
	AGO1a – 5 dpi	0	0.126164	0.381413	0.0608214		AGO1a – 5 dpi	0.148884	0.106856	0.0999259	0.0541613
AGO1c	AGO1c – 0 dpi	0	1.05123	-	-		AGO1c – 0 dpi	0.179541	0.468596	-	-
	AGO1c – 1 dpi	0	-0.453012	-0.429408	-0.475691		AGO1c – 1 dpi	0.120131	0.0480085	0.0741955	0.0500377
	AGO1c – 3 dpi	0	-0.00231273	-0.0356411	-0.254627		AGO1c – 3 dpi	0.0930693	0.04718	0.021111	0.0430909
	AGO1c – 5 dpi	0	-0.54206	0.124483	-0.113848		AGO1c – 5 dpi	0.106299	0.0818146	0.0966245	0.0535005
AGO1e	AGO1e – 0 dpi	0	0.337421	-	-		AGO1e – 0 dpi	0.139196	0.394375	-	-
	AGO1e – 1 dpi	0	-0.202548	-0.119309	-0.466551		AGO1e – 1 dpi	0.0855595	0.0864301	0.0438394	0.0541357
	AGO1e – 3 dpi	0	0.261217	-0.279945	-0.844283		AGO1e – 3 dpi	0.100838	0.0189215	0.0236823	0.0300683
	AGO1e – 5 dpi	0	0.0587601	0.421144	0.0785503		AGO1e – 5 dpi	0.0828443	0.0832837	0.0960182	0.0531956
AGO2a	AGO2a – 0 dpi	0	-0.93408	-	-		AGO2a – 0 dpi	0.185544	0.0970744	-	-
	AGO2a – 1 dpi	0	0.00864012	-0.0410715	-0.235196		AGO2a – 1 dpi	0.148906	0.104671	0.0702464	0.0325246
	AGO2a – 3 dpi	0	-0.158094	0.95403	-0.725957		AGO2a – 3 dpi	0.106481	0.0609796	0.172077	0.0552846
	AGO2a – 5 dpi	0	-0.0434104	1.00816	0.698454		AGO2a – 5 dpi	0.10752	0.0661514	0.0417977	0.16565
AGO2b	AGO2b – 0 dpi	0	0.536519	-	-		AGO2b – 0 dpi	0.165591	0.247824	-	-
	AGO2b – 1 dpi	0	-0.432006	-0.674522	-0.765985		AGO2b – 1 dpi	0.101871	0.184005	0.173446	0.156931
	AGO2b – 3 dpi	0	0.36059	-0.559813	-0.122777		AGO2b – 3 dpi	0.123829	0.0751605	0.100902	0.102281
	AGO2b – 5 dpi	0	0.857272	0.508939	0.697511		AGO2b – 5 dpi	0.0961429	0.121022	0.123523	0.0531529
AGO4b	AGO4b – 0 dpi	0	0.382447	-	-		AGO4b – 0 dpi	0.185722	0.25284	-	-
	AGO4b – 1 dpi	0	0.373348	1.18273	0.651351		AGO4b – 1 dpi	0.211961	0.161911	0.302215	0.193888
	AGO4b – 3 dpi	0	0.473438	0.150273	0.108667		AGO4b – 3 dpi	0.269442	0.299119	0.174374	0.29358
	AGO4b – 5 dpi	0	1.05595	0.648178	0.480136		AGO4b – 5 dpi	0.224513	0.272983	0.269233	0.375898
AGO5b	AGO5b – 0 dpi	0	-0.0307037	-	-		AGO5b – 0 dpi	0.276452	0.291946	-	-
	AGO5b – 1 dpi	0	-0.0464367	-0.120822	-0.227168		AGO5b – 1 dpi	0.223899	0.0683667	0.228751	0.112033
	AGO5b – 3 dpi	0	-0.148409	-0.587257	-1.36735		AGO5b – 3 dpi	0.293987	0.151414	0.175394	0.0620174
	AGO5b – 5 dpi	0	-0.0970561	-0.197315	0.705947		AGO5b – 5 dpi	0.30912	0.3307	0.387243	0.441329
AGO10a	AGO10a – 0 dpi	0	-0.0890321	-	-		AGO10a – 0 dpi	0.17437	0.0730873	-	-
	AGO10a – 1 dpi	0	0.00842478	0.634006	0.176176		AGO10a – 1 dpi	0.122313	0.0758368	0.0825756	0.0951361
	AGO10a – 3 dpi	0	-0.238989	-0.254009	-0.286185		AGO10a – 3 dpi	0.0763232	0.0299689	0.0317985	0.0377887
	AGO10a – 5 dpi	0	0.647334	-0.508702	0.558611		AGO10a – 5 dpi	0.172348	0.0691294	0.0334798	0.057482
AGO10b	AGO10b – 0 dpi	0	1.11006	-	-		AGO10b – 0 dpi	0.147497	0.146764	-	-
	AGO10b – 1 dpi	0	0.0150066	0.533977	-0.0292657		AGO10b – 1 dpi	0.142091	0.022882	0.102966	0.115136
	AGO10b – 3 dpi	0	-0.454327	-0.123409	-0.895148		AGO10b – 3 dpi	0.0960933	0.0564298	0.0601699	0.0329621
	AGO10b – 5 dpi	0	0.671384	0.038379	0.679483		AGO10b – 5 dpi	0.0957356	0.0652458	0.0661472	0.130906
AGO18a	AGO18a – 0 dpi	0	1.3661	-	-		AGO18a – 0 dpi	0.500289	0.51878	-	-
	AGO18a – 1 dpi	0	0.215782	-0.573394	-0.0561907		AGO18a – 1 dpi	0.134672	0.227783	0.320726	0.328743
	AGO18a – 3 dpi	0	-0.343044	0.566733	-0.396215		AGO18a – 3 dpi	0.202641	0.126426	0.264857	0.162068
	AGO18a – 5 dpi	0	1.38817	3.9791	0.86094		AGO18a – 5 dpi	0.199886	0.38328	0.583627	0.394483
DCL1	DCL1 – 0 dpi	0	0.783758	-	-		DCL1 – 0 dpi	0.14445	0.48475	-	-
	DCL1 – 1 dpi	0	-0.262189	-0.0421027	-0.464097		DCL1 – 1 dpi	0.180224	0.172445	0.171592	0.106703
	DCL1 – 3 dpi	0	-0.153556	0.412544	-0.211397		DCL1 – 3 dpi	0.109859	0.0188715	0.0721284	0.0561305
	DCL1 – 5 dpi	0	-0.382517	0.516828	-0.356151		DCL1 – 5 dpi	0.110481	0.108326	0.0575388	0.0189554
DCL3a	DCL3a – 0 dpi	0	0.750344	-	-		DCL3a – 0 dpi	0.15396	0.457824	-	-
	DCL3a – 1 dpi	0	-0.117362	0.0478479	-0.0454833		DCL3a – 1 dpi	0.254277	0.201293	0.208941	0.170008
	DCL3a – 3 dpi	0	-0.0276193	0.215025	-0.532355		DCL3a – 3 dpi	0.190545	0.164361	0.0742468	0.0655349
	DCL3a – 5 dpi	0	-0.0481273	0.560554	0.696552		DCL3a – 5 dpi	0.150203	0.0876584	0.297134	0.12938
DCL4	DCL4 – 0 dpi	0	1.00441	-	-		DCL4 – 0 dpi	0.163916	0.481429	-	-
	DCL4 – 1 dpi	0	0.0495621	0.917735	0.685521		DCL4 – 1 dpi	0.195121	0.138979	0.135233	0.137075
	DCL4 – 3 dpi	0	0.00501857	0.766966	0.195144		DCL4 – 3 dpi	0.13228	0.117268	0.181847	0.18296
	DCL4 – 5 dpi	0	0.0871486	0.299869	-0.270839		DCL4 – 5 dpi	0.107249	0.16899	0.0831499	0.0428308
RDR1	RDR1 – 0 dpi	0	1.15529	-	-		RDR1 – 0 dpi	0.188273	0.693144	-	-
	RDR1 – 1 dpi	0	0.224436	-0.334819	-0.131552		RDR1 – 1 dpi	0.237708	0.180007	0.112464	0.0979758
	RDR1 – 3 dpi	0	0.13037	-0.220427	-0.726972		RDR1 – 3 dpi	0.10881	0.0691633	0.112449	0.0489049
	RDR1 – 5 dpi	0	-0.149364	0.362375	0.0428536		RDR1 – 5 dpi	0.176196	0.110302	0.198014	0.110721
RDR6	RDR6 – 0 dpi	0	0.688601	-	-		RDR6 – 0 dpi	0.156554	0.495369	-	-
	RDR6 – 1 dpi	0	0.133791	0.356071	-0.22889		RDR6 – 1 dpi	0.378252	0.129654	0.31515	0.187852
	RDR6 – 3 dpi	0	0.0856691	0.884481	0.254777		RDR6 – 3 dpi	0.150181	0.128218	0.161728	0.222809
	RDR6 – 5 dpi	0	-0.727329	0.123474	-0.317938		RDR6 – 5 dpi	0.148543	0.100474	0.116022	0.112508
MOP1	MOP1 – 0 dpi	0	1.10236	-	-		MOP1 – 0 dpi	0.199225	0.306446	-	-
	MOP1 – 1 dpi	0	0.188475	-0.454163	0.0933948		MOP1 – 1 dpi	0.190556	0.312172	0.195701	0.214405
	MOP1 – 3 dpi	0	1.19044	0.623944	1.229		MOP1 – 3 dpi	0.100035	0.414059	0.293972	0.528291
	MOP1 – 5 dpi	0	0.93246	0.772275	-0.0515007		MOP1 – 5 dpi	0.357949	0.606687	0.883911	0.323571
