# Supplementary material for: Detection of exogenous siRNA inside sweet corn bundle sheath cells and the RNAi dynamics in the early stage of Maize dwarf mosaic virus infection
Source: Physiol Mol Biol Plants. 2024 Aug 14;30(8):1265–76. doi: 10.1007/s12298-024-01500-2 (PMC11341793; doi:10.1007/s12298-024-01500-2)
Supplement: Supplementary file 13 — Supplementary file13 (XLSX 6 KB) [file 12298_2024_1500_MOESM13_ESM.xlsx]

## Sheet: Sheet1
Supplementary Table 3 Sequences of specific primers used to quantify viral RNA amounts and Prime Time TM probe sequence. The probe and the primers were designed on the basis of the 6K2 protein coding sequence of the MDMV genome (NCBI NC_003377.1)
Name	Sequence
PrimeTime TM probe	5’-/56-FAM/GCTCAAAGG/ZEN/AAGGTGGAACGGAGA/3IABkFQ/-3’
Forward primer	5’−CACCAAGGCTTAGATTCCAC−3’
Reverse primer	5’−ACCAAAGCATCAGTAGACCG−3’
